# Supplementary material for: Assessing the microbiota of the snail intermediate host of trematodes, Galba truncatula
Source: Parasit Vectors. 2024 Jan 23;17:31. doi: 10.1186/s13071-024-06118-7 (PMC10807216; doi:10.1186/s13071-024-06118-7)
Supplement: Supplementary file 8 — Additional file 8: Table S1. Summary of sample metadata used in all analyses. [file 13071_2024_6118_MOESM8_ESM.txt]

#NAME	Conc	Farm	Snail_Species	Infection	Tissue Type	Farm_Infection	No_Species	Species_Name
11JAN22-GTEXT1-09	24.7	1	Galba truncatula	Uninfected	Snail	Uninfected - 1	0	Uninfected
12JAN22-GTEXT2-09	34	1	Galba truncatula	Uninfected	Snail	Uninfected - 1	0	Uninfected
28JAN22-GTEXT02-09	550	2	Galba truncatula	Uninfected	Snail	Uninfected - 2	0	Uninfected
28JAN22-GTEXT03-09	750	2	Galba truncatula	Uninfected	Snail	Uninfected - 3	0	Uninfected
28JAN22-GTEXT05-09	107	2	Galba truncatula	Uninfected	Snail	Uninfected - 4	0	Uninfected
28JAN22-GTEXT06-09	290	2	Galba truncatula	Uninfected	Snail	Uninfected - 5	0	Uninfected
28JAN22-GTEXT08-09	298	2	Galba truncatula	Uninfected	Snail	Uninfected - 6	0	Uninfected
28JAN22-GTEXT09-09	640	2	Galba truncatula	Uninfected	Snail	Uninfected - 7	0	Uninfected
28JAN22-GTEXT11-09	650	2	Galba truncatula	Uninfected	Snail	Uninfected - 8	0	Uninfected
28JAN22-GTEXT12-09	229	2	Galba truncatula	Uninfected	Snail	Uninfected - 9	0	Uninfected
28JAN22-GTEXT13-09	710	2	Galba truncatula	Uninfected	Snail	Uninfected - 10	0	Uninfected
28JAN22-GTEXT14-09	297	2	Galba truncatula	Uninfected	Snail	Uninfected - 11	0	Uninfected
28JAN22-GTEXT15-09	279	2	Galba truncatula	Uninfected	Snail	Uninfected - 12	0	Uninfected
28JAN22-GTEXT16-09	510	2	Galba truncatula	Uninfected	Snail	Uninfected - 13	0	Uninfected
28JAN22-GTEXT17-09	580	2	Galba truncatula	Uninfected	Snail	Uninfected - 14	0	Uninfected
28JAN22-GTEXT18-09	347	2	Galba truncatula	Uninfected	Snail	Uninfected - 15	0	Uninfected
28JAN22-GTEXT19-09	218	2	Galba truncatula	Uninfected	Snail	Uninfected - 16	0	Uninfected
12JAN22-GTEXT5-09	44.5	1	Galba truncatula	Uninfected	Snail	Uninfected - 1	0	Uninfected
12JAN22-GTEXT6-09	41.2	1	Galba truncatula	Uninfected	Snail	Uninfected - 2	0	Uninfected
12JAN22-GTEXT7-09	53	1	Galba truncatula	Uninfected	Snail	Uninfected - 3	0	Uninfected
12JAN22-GTEXT8-09	60	1	Galba truncatula	Uninfected	Snail	Uninfected - 4	0	Uninfected
12JAN22-GTEXT9-09	53	1	Galba truncatula	Uninfected	Snail	Uninfected - 5	0	Uninfected
12JAN22-GTEXT10-09	442	1	Galba truncatula	Infected	Snail	Infected - 1	2	Unknown Trematode
13JAN22-GTEXT1-09	486	1	Galba truncatula	Infected	Snail	Infected - 1	2	Neoglyphe sobolevi/ Rubenstrema exasperatum
13JAN22-GTEXT2-09	483	1	Galba truncatula	Infected	Snail	Infected - 1	2	Unknown Trematode
13JAN22-GTEXT3-09	470	1	Galba truncatula	Infected	Snail	Infected - 1	1	Neoglyphe sobolevi
13JAN22-GTEXT4-09	482	1	Galba truncatula	Infected	Snail	Infected - 1	2	Neoglyphe sobolevi/ Rubenstrema exasperatum
13JAN22-GTEXT5-09	554	1	Galba truncatula	Infected	Snail	Infected - 1	2	Neoglyphe sobolevi/ Rubenstrema exasperatum
13JAN22-GTEXT6-09	510	1	Galba truncatula	Infected	Snail	Infected - 1	2	Neoglyphe sobolevi/ Rubenstrema exasperatum
13JAN22-GTEXT7-09	496	1	Galba truncatula	Infected	Snail	Infected - 1	2	Neoglyphe sobolevi/ Rubenstrema exasperatum
13JAN22-GTEXT8-09	562	1	Galba truncatula	Infected	Snail	Infected - 1	2	Unknown Trematode
13JAN22-GTEXT9-09	447	1	Galba truncatula	Infected	Snail	Infected - 1	2	Unknown Trematode
28JAN22-GTEXT07-09	449	2	Galba truncatula	Infected	Snail	Infected - 1	1	Unknown Trematode
28JAN22-GTEXT10-09	710	2	Galba truncatula	Infected	Snail	Infected - 1	1	Unknown Trematode
02FEB22-KIT1-KITOME-09	0	0	DNEASY KIT 1 KITOME	Kitome	Control	Kitome	0	Kitome
01JUL22-KIT1-KITOME-09	0	0	DNEASY KIT 1 KITOME	Kitome	Control	Kitome	0	Kitome
15SEP22-SOIL08-09	0	1	Farm 1 pooled soil gDNA	Soil1	Soil	Soil	0	Soil
15SEP22-SOIL13-09	0	2	Farm 2 pooled soil gDNA	Soil2	Soil	Soil	0	Soil
01AUG-MCS-09	14	0	ZYMOBIOMICS MICROBIAL COMMUNITY STANDARD	MCS	Control	Community Standard	0	Community Standard
POWERSOILKITOME1	0	0	Kitome	PowerSoil Kitome	Control	Kitome	0	Kitome
POWERSOILKITOME3	0	0	Kitome	PowerSoil Kitome	Control	Kitome	0	Kitome
POWERSOILKITOME2	0	0	Kitome	PowerSoil Kitome	Control	Kitome	0	Kitome
09Feb23-Soil-F8-Rep-1	0	1	Soil	Soil1	Soil	Soil	0	Soil
09Feb23-Soil-F8-Rep-2	0	1	Soil	Soil1	Soil	Soil	0	Soil
09Feb23-Soil-F8-Rep-3	0	1	Soil	Soil1	Soil	Soil	0	Soil
09Feb23-Soil-F13-Rep1	0	2	Soil	Soil2	Soil	Soil	0	Soil
09Feb23-Soil-F13-Rep2	0	2	Soil	Soil2	Soil	Soil	0	Soil
09Feb23-Soil-F13-Rep3	0	2	Soil	Soil2	Soil	Soil	0	Soil
07SEP22-EXT12	14	0	ZYMOBIOMICS MICROBIAL COMMUNITY STANDARD	MCS	Control	Community Standard	0	Community Standard
05JUL22-MCS	14	0	ZYMOBIOMICS MICROBIAL COMMUNITY STANDARD	MCS	Control	Community Standard	0	Community Standard
