# Supplementary material for: Assessing the microbiota of the snail intermediate host of trematodes, Galba truncatula
Source: Parasit Vectors. 2024 Jan 23;17:31. doi: 10.1186/s13071-024-06118-7 (PMC10807216; doi:10.1186/s13071-024-06118-7)
Supplement: Supplementary file 10 — Additional file 10: Table S3. The results from LEfSe analysis stratified (tabs) from Phylum to Genera. [file 13071_2024_6118_MOESM10_ESM.xlsx]

## Sheet: Phylum
	Pvalues	FDR	Infected	Uninfected	LDAscore
D_1__Tenericutes	0.024357	0.14308	1171000	416270	5.58
D_1__Bacteroidetes	0.00090645	0.016316	486080	210850	5.14
D_1__Planctomycetes	0.031795	0.14308	868550	627050	5.08
D_1__Verrucomicrobia	0.52586	0.80844	382380	339130	4.34
D_1__Gemmatimonadetes	0.047757	0.14327	58121	35108	4.06
D_1__WPS_2	0.018436	0.14308	13692	786.67	3.81
D_1__Dependentiae	1	1	21842	12599	3.66
D_1__Patescibacteria	0.67827	0.81393	55722	48374	3.57
Not_Assigned	0.60525	0.80844	12619	9755.9	3.16
D_1__Armatimonadetes	0.62879	0.80844	4201.5	2258.7	2.99
D_1__Nitrospirae	0.54654	0.80844	9103.3	7580.6	2.88
D_1__Acidobacteria	0.7697	0.81497	297760	299580	-2.96
D_1__Chloroflexi	0.4908	0.80844	29083	32444	-3.23
D_1__Chlamydiae	0.49452	0.80844	77855	82046	-3.32
D_1__Proteobacteria	0.49452	0.80844	5329500	5477000	-4.87
D_1__Actinobacteria	0.040393	0.14327	548520	866780	-5.2
D_1__Cyanobacteria	0.73268	0.81497	271180	716620	-5.35
D_1__Firmicutes	0.078983	0.2031	362800	815790	-5.36

## Sheet: Class
	Pvalues	FDR	Infected	Uninfected	LDAscore
D_2__Bacteroidia	0.00090645	0.029913	486080	210850	5.14
D_2__Actinobacteria	0.0054139	0.08933	327590	627760	-5.18
D_2__metagenome	0.018436	0.18551	13692	786.67	3.81
D_2__Mollicutes	0.024357	0.18551	1171000	416270	5.58
D_2__Planctomycetacia	0.028108	0.18551	853880	603170	5.1
D_2__Gemmatimonadetes	0.047757	0.26266	58121	35108	4.06
D_2__Alphaproteobacteria	0.087669	0.3936	2585400	3169900	-5.47
D_2__Gammaproteobacteria	0.10735	0.3936	2592700	2109900	5.38
D_2__Clostridia	0.10735	0.3936	236090	617040	-5.28
D_2__Erysipelotrichia	0.1811	0.51576	27451	53476	-4.11
D_2__Holophagae	0.1837	0.51576	8298.8	2228.9	3.48
D_2__Bacilli	0.18755	0.51576	97395	143500	-4.36
D_2__Phycisphaerae	0.27295	0.69158	6972.8	13606	-3.52
D_2__Subgroup_6	0.2934	0.69158	93402	130100	-4.26
D_2__Subgroup_17	0.31661	0.69655	28435	15143	3.82
D_2__Chloroflexia	0.48617	0.86089	4261.1	2485.2	2.95
D_2__Thermoleophilia	0.49452	0.86089	81572	82928	-2.83
D_2__Chlamydiae	0.49452	0.86089	77855	82046	-3.32
D_2__Verrucomicrobiae	0.52586	0.86089	382380	339130	4.34
D_2__Nitrospira	0.54654	0.86089	9103.3	7580.6	2.88
D_2__Anaerolineae	0.55696	0.86089	10720	17932	-3.56
Not_Assigned	0.60525	0.86089	12619	9755.9	3.16
D_2__Blastocatellia_(Subgroup_4)	0.62553	0.86089	141850	126130	3.9
D_2__Fimbriimonadia	0.62879	0.86089	4201.5	2258.7	2.99
D_2__OM190	0.66813	0.86089	7695.4	10274	-3.11
D_2__Saccharimonadia	0.67827	0.86089	55722	48374	3.57
D_2__Oxyphotobacteria	0.73268	0.8955	271180	716620	-5.35
D_2__Acidobacteriia	0.8062	0.89978	25775	25972	-2
D_2__Deltaproteobacteria	0.80725	0.89978	151340	197270	-4.36
D_2__KD4_96	0.82645	0.89978	14102	12027	3.02
D_2__Acidimicrobiia	0.84525	0.89978	139350	156090	-3.92
D_2__Negativicutes	0.92434	0.95323	1862.4	1770	1.67
D_2__Babeliae	1	1	21842	12599	3.66

## Sheet: Order
	Pvalues	FDR	Infected	Uninfected	LDAscore
D_3__Methylococcales	0.0012043	0.062141	104180	20459	4.62
D_3__Sphingomonadales	0.0015156	0.062141	273200	645030	-5.27
D_3__Gemmatales	0.0046532	0.12719	369870	233410	4.83
D_3__Cytophagales	0.0072451	0.14852	278650	81140	4.99
D_3__Micrococcales	0.011157	0.17146	93246	209250	-4.76
D_3__Pedosphaerales	0.01386	0.17146	33337	14142	3.98
D_3__Chitinophagales	0.014637	0.17146	126430	67969	4.47
D_3__Propionibacteriales	0.016805	0.17225	99354	245110	-4.86
D_3__Reyranellales	0.021726	0.18484	75858	43428	4.21
D_3__Mycoplasmatales	0.024357	0.18484	1171000	416270	5.58
D_3__Xanthomonadales	0.024796	0.18484	129460	227450	-4.69
D_3__Betaproteobacteriales	0.031795	0.21726	1957700	1462000	5.39
D_3__planctomycete_A_2	0.046134	0.25261	1691	7211.1	-3.44
D_3__Gemmatimonadales	0.047757	0.25261	58121	35108	4.06
D_3__KI89A_clade	0.051665	0.25261	13633	4678.3	3.65
D_3__Opitutales	0.053487	0.25261	812	4892.8	-3.31
D_3__Desulfobacterales	0.055005	0.25261	20509	2967.9	3.94
D_3__R7C24	0.055451	0.25261	18289	8599.7	3.69
D_3__Unknown_Order	0.063929	0.2759	15823	43154	-4.14
D_3__MBNT15	0.071176	0.29182	759.85	4648.5	-3.29
D_3__Planctomycetales	0.078983	0.30841	91190	60693	4.18
D_3__Holosporales	0.0934	0.34813	1616.5	4600.8	-3.17
D_3__Clostridiales	0.10735	0.38271	236090	617040	-5.28
D_3__metagenome	0.16348	0.49627	17454	4577	3.81
D_3__Cellvibrionales	0.16818	0.49627	43319	24119	3.98
D_3__Myxococcales	0.17055	0.49627	21633	87392	-4.52
D_3__Pirellulales	0.17186	0.49627	272520	205850	4.52
D_3__Erysipelotrichales	0.1811	0.49627	27451	53476	-4.11
D_3__Subgroup_7	0.1837	0.49627	8298.8	2228.9	3.48
D_3__Bacillales	0.18755	0.49627	97395	143500	-4.36
Not_Assigned	0.18762	0.49627	170970	128940	4.32
D_3__Chthoniobacterales	0.22251	0.57019	122890	101330	4.03
D_3__Gammaproteobacteria_Incertae_Sedis	0.2389	0.59362	23041	34327	-3.75
D_3__Legionellales	0.25079	0.60484	39088	61026	-4.04
D_3__Rhizobiales	0.26174	0.60734	887250	1086100	-5
D_3__Tepidisphaerales	0.27295	0.60734	6972.8	13606	-3.52
D_3__Flavobacteriales	0.28305	0.60734	70063	58827	3.75
D_3__Gaiellales	0.2934	0.60734	47915	41741	3.49
D_3__Rickettsiales	0.30062	0.60734	52422	24673	4.14
D_3__NB1_j	0.30889	0.60734	9438.5	2759.3	3.52
D_3__Micropepsales	0.30889	0.60734	8626.5	26163	-3.94
D_3__Alteromonadales	0.31108	0.60734	2585	7920.3	-3.43
D_3__PeM15	0.35155	0.6704	10116	17944	-3.59
D_3__Acidithiobacillales	0.41049	0.76361	13260	17241	-3.3
D_3__Corynebacteriales	0.4349	0.76361	72089	73202	-2.75
D_3__Isosphaerales	0.43497	0.76361	120300	103210	3.93
D_3__IMCC26256	0.43768	0.76361	19376	27891	-3.63
D_3__Rhodobacterales	0.46421	0.77578	1077100	1116700	-4.3
D_3__Pseudomonadales	0.46421	0.77578	56803	57284	-2.38
D_3__Thermomicrobiales	0.48617	0.77578	4261.1	2485.2	2.95
D_3__Oligoflexales	0.4922	0.77578	29917	23922	3.48
D_3__Chlamydiales	0.49452	0.77578	77855	82046	-3.32
D_3__Nostocales	0.52666	0.77578	10891	6901.2	3.3
D_3__Desulfuromonadales	0.53449	0.77578	10094	8474.6	2.91
D_3__Tistrellales	0.54435	0.77578	17559	25853	-3.62
D_3__Elsterales	0.54633	0.77578	2830.8	3486.4	-2.52
D_3__Nitrospirales	0.54654	0.77578	9103.3	7580.6	2.88
D_3__Caldilineales	0.55696	0.77578	10720	17932	-3.56
D_3__Diplorickettsiales	0.55818	0.77578	113500	134880	-4.03
D_3__Steroidobacterales	0.62453	0.79324	41174	30567	3.72
D_3__Blastocatellales	0.62553	0.79324	141850	126130	3.9
D_3__Verrucomicrobiales	0.62559	0.79324	225340	218770	3.52
D_3__Desulfarculales	0.62752	0.79324	16300	15298	2.7
D_3__uncultured_bacterium	0.62879	0.79324	6004.3	3063.2	3.17
D_3__Fimbriimonadales	0.62879	0.79324	4201.5	2258.7	2.99
D_3__Frankiales	0.64246	0.79821	52787	82255	-4.17
D_3__Saccharimonadales	0.67827	0.83013	55722	48374	3.57
D_3__Chloroplast	0.73268	0.88352	260290	709720	-5.35
D_3__Solirubrobacterales	0.76936	0.91431	33657	41187	-3.58
D_3__Bdellovibrionales	0.78568	0.91818	25775	27373	-2.9
D_3__uncultured_bacterium_mle1_25	0.80057	0.91818	14467	20209	-3.46
D_3__Solibacterales	0.8062	0.91818	25775	25972	-2
D_3__Dongiales	0.82464	0.9263	6175.7	2348.1	3.28
D_3__SAR324_clade(Marine_group_B)	0.87227	0.941	7777.3	8867.9	-2.74
Ambiguous_taxa	0.87424	0.941	4387.8	5763	-2.84
D_3__Microtrichales	0.88362	0.941	119970	128200	-3.61
D_3__Acetobacterales	0.88362	0.941	102420	110770	-3.62
D_3__Selenomonadales	0.92434	0.94745	1862.4	1770	1.67
D_3__uncultured_prokaryote	0.92434	0.94745	7427.2	4571	3.16
D_3__uncultured_bacterium_gp6	0.92434	0.94745	6212.9	3826.1	3.08
D_3__Caulobacterales	0.96108	0.97295	62658	75347	-3.8
D_3__Babeliales	1	1	21842	12599	3.66

## Sheet: Family
	Pvalues	FDR	Infected	Uninfected	LDAscore
D_4__Rhodocyclaceae	0.00074483	0.047122	180370	33773	4.87
D_4__Methylomonaceae	0.0012043	0.047122	104180	20459	4.62
D_4__Sphingomonadaceae	0.0015156	0.047122	273200	645030	-5.27
D_4__Microscillaceae	0.0015578	0.047122	274720	67522	5.02
D_4__Gemmataceae	0.0046532	0.11261	369870	233410	4.83
D_4__SC_I_84	0.0062852	0.11884	352270	166300	4.97
D_4__Lachnospiraceae	0.0068749	0.11884	1117.4	16854	-3.9
D_4__Hyphomonadaceae	0.008612	0.13026	37240	11776	4.1
D_4__Saprospiraceae	0.012983	0.1677	25813	4338.6	4.03
D_4__Pedosphaeraceae	0.01386	0.1677	33337	14142	3.98
D_4__Nocardioidaceae	0.016805	0.18485	99354	245110	-4.86
D_4__Reyranellaceae	0.021726	0.20241	75858	43428	4.21
D_4__Intrasporangiaceae	0.021747	0.20241	46023	118100	-4.56
D_4__Mycoplasmataceae	0.024357	0.21051	1171000	416270	5.58
D_4__Xanthomonadaceae	0.028108	0.21257	123440	226020	-4.71
D_4__Beijerinckiaceae	0.028108	0.21257	172690	277650	-4.72
D_4__uncultured	0.031691	0.22556	85796	53392	4.21
D_4__Unknown_Family	0.037776	0.25394	38864	77481	-4.29
D_4__Microbacteriaceae	0.045436	0.27517	28636	56843	-4.15
D_4__planctomycete_A_2	0.046134	0.27517	1691	7211.1	-3.44
D_4__Gemmatimonadaceae	0.047757	0.27517	58121	35108	4.06
D_4__Methylopilaceae	0.053146	0.27732	3717.3	22998	-3.98
D_4__Opitutaceae	0.053487	0.27732	812	4892.8	-3.31
D_4__Desulfobulbaceae	0.055005	0.27732	20509	2967.9	3.94
D_4__Arachis_hypogaea_var__vulgaris	0.061809	0.29916	767.3	7032.3	-3.5
D_4__Chitinophagaceae	0.070837	0.32967	100610	63631	4.27
D_4__Caulobacteraceae	0.087475	0.37671	25418	63571	-4.28
D_4__Methylophilaceae	0.091795	0.37671	110800	50031	4.48
D_4__Holosporaceae	0.0934	0.37671	1616.5	4600.8	-3.17
D_4__Xiphinematobacteraceae	0.0934	0.37671	12798	2711.6	3.7
D_4__Gallionellaceae	0.10277	0.40112	484.22	15358	-3.87
D_4__uncultured_eubacterium_WD215	0.12842	0.47504	5430.7	6788	-2.83
D_4__Spirosomaceae	0.13171	0.47504	3925.9	13618	-3.69
D_4__Nocardiaceae	0.13348	0.47504	14489	23237	-3.64
D_4__Rhizobiaceae	0.14323	0.49518	132420	216010	-4.62
D_4__Hyphomicrobiaceae	0.16426	0.54723	122930	77022	4.36
D_4__Halieaceae	0.16818	0.54723	43319	24119	3.98
D_4__Pirellulaceae	0.17186	0.54723	272520	205850	4.52
D_4__Erysipelotrichaceae	0.1811	0.56188	27451	53476	-4.11
D_4__Moraxellaceae	0.18741	0.56693	42351	35668	3.52
D_4__Pleomorphomonadaceae	0.21542	0.63575	12634	6525.8	3.49
D_4__DEV007	0.22682	0.63827	3054.3	887.98	3.04
D_4__Kaistiaceae	0.22682	0.63827	5587.1	15054	-3.68
D_4__Peptostreptococcaceae	0.24013	0.66035	191590	523000	-5.22
D_4__Legionellaceae	0.25079	0.67434	39088	61026	-4.04
D_4__Chthoniobacteraceae	0.26174	0.68849	96106	88977	3.55
D_4__WD2101_soil_group	0.27295	0.69092	6972.8	13606	-3.52
D_4__Schlesneriaceae	0.27408	0.69092	11480	4237.3	3.56
D_4__Iamiaceae	0.28872	0.70907	12158	23886	-3.77
D_4__Oligoflexaceae	0.29649	0.70907	18497	14804	3.27
D_4__Mitochondria	0.30062	0.70907	52422	24673	4.14
D_4__Micropepsaceae	0.30889	0.70907	8626.5	26163	-3.94
D_4__Alteromonadaceae	0.31108	0.70907	2585	7920.3	-3.43
D_4__Bacillaceae	0.32763	0.70907	83196	120120	-4.27
D_4__Verrucomicrobiaceae	0.32911	0.70907	140560	118210	4.05
D_4__Burkholderiaceae	0.32911	0.70907	1174100	1078000	4.68
D_4__Sandaracinaceae	0.33735	0.70907	2294.5	5339.8	-3.18
D_4__Clostridiaceae_1	0.3448	0.70907	39073	71438	-4.21
D_4__Devosiaceae	0.35358	0.70907	50344	70645	-4.01
D_4__Flavobacteriaceae	0.3538	0.70907	46984	38970	3.6
D_4__uncultured_bacterium	0.35747	0.70907	13029	11085	2.99
D_4__Gaiellaceae	0.37358	0.7098	28271	21884	3.5
D_4__Labraceae	0.37543	0.7098	3210.7	5274.3	-3.01
D_4__Terrimicrobiaceae	0.37543	0.7098	8485	2681.8	3.46
D_4__Acidithiobacillaceae	0.41049	0.74539	13260	17241	-3.3
D_4__Vermiphilaceae	0.41049	0.74539	6808.9	6674.8	1.83
D_4__Weeksellaceae	0.41463	0.74539	23079	19857	3.21
D_4__A21b	0.4189	0.74539	33098	22134	3.74
D_4__metagenome	0.42855	0.75152	20233	9148	3.74
D_4__Isosphaeraceae	0.43497	0.75187	120300	103210	3.93
D_4__Rhodobacteraceae	0.46421	0.7741	1077100	1116700	-4.3
D_4__Parachlamydiaceae	0.46421	0.7741	65012	67880	-3.16
D_4__JG30_KF_CM45	0.48617	0.7741	4261.1	2485.2	2.95
D_4__Cryptosporangiaceae	0.49906	0.7741	14944	18278	-3.22
D_4__Rubritaleaceae	0.52586	0.7741	81729	99663	-3.95
Not_Assigned	0.52586	0.7741	629840	949480	-5.2
D_4__Phormidiaceae	0.52666	0.7741	10891	6901.2	3.3
D_4__A0839	0.52764	0.7741	10079	19518	-3.67
D_4__Geobacteraceae	0.53449	0.7741	10094	8474.6	2.91
D_4__Rhizobiales_Incertae_Sedis	0.54184	0.7741	154120	153980	1.84
D_4__Geminicoccaceae	0.54435	0.7741	17559	25853	-3.62
D_4__Haliangiaceae	0.54435	0.7741	16434	76271	-4.48
D_4__Nitrospiraceae	0.54654	0.7741	9103.3	7580.6	2.88
D_4__Caldilineaceae	0.55696	0.7741	10720	17932	-3.56
D_4__Nitrosomonadaceae	0.55758	0.7741	67701	67636	1.53
D_4__Diplorickettsiaceae	0.55818	0.7741	113500	134880	-4.03
D_4__Marvania_geminata	0.56093	0.7741	3329.9	11848	-3.63
D_4__Solirubrobacteraceae	0.56298	0.7741	12292	7020.4	3.42
D_4__Polyangiaceae	0.58654	0.78436	2905.3	5780.8	-3.16
D_4__0319_6G20	0.6174	0.78436	11420	9118.2	3.06
D_4__Planococcaceae	0.62107	0.78436	14199	23386	-3.66
D_4__67_14	0.6226	0.78436	21365	34166	-3.81
D_4__Steroidobacteraceae	0.62453	0.78436	41174	30567	3.72
D_4__Blastocatellaceae	0.62553	0.78436	141850	126130	3.9
D_4__Xanthobacteraceae	0.62559	0.78436	187390	202840	-3.89
D_4__Desulfarculaceae	0.62752	0.78436	16300	15298	2.7
D_4__Fimbriimonadaceae	0.62879	0.78436	4201.5	2258.7	2.99
D_4__Micrococcaceae	0.64136	0.78937	10064	22593	-3.8
D_4__Ruminococcaceae	0.65031	0.78937	4305.8	5751	-2.86
D_4__Simkaniaceae	0.65237	0.78937	7993.3	7568.7	2.33
D_4__Bacillaria_paxillifer	0.66813	0.80043	21015	50800	-4.17
D_4__Nakamurellaceae	0.72932	0.86517	26736	51861	-4.1
D_4__TRA3_20	0.75238	0.88387	9081	8820.2	2.12
D_4__Bdellovibrionaceae	0.78568	0.89256	25775	27373	-2.9
D_4__uncultured_bacterium_mle1_25	0.80057	0.89256	14467	20209	-3.46
D_4__Solibacteraceae_(Subgroup_3)	0.8062	0.89256	25775	25972	-2
D_4__Ilumatobacteraceae	0.80713	0.89256	61511	62409	-2.65
D_4__Mycobacteriaceae	0.80722	0.89256	57600	49965	3.58
D_4__Methyloligellaceae	0.809	0.89256	19950	5798.7	3.85
D_4__Dongiaceae	0.82464	0.89256	6175.7	2348.1	3.28
D_4__uncultured_Acidimicrobidae_bacterium	0.82464	0.89256	5073.1	6233.8	-2.76
D_4__Rubinisphaeraceae	0.82617	0.89256	37091	39465	-3.07
Ambiguous_taxa	0.87424	0.92792	4387.8	5763	-2.84
D_4__Frankiaceae	0.87424	0.92792	3657.7	6448.3	-3.14
D_4__Acetobacteraceae	0.88362	0.92972	102420	110770	-3.62
D_4__Pseudomonadaceae	0.89836	0.93204	14452	21616	-3.55
D_4__Veillonellaceae	0.92434	0.93204	1862.4	1770	1.67
D_4__B1_7BS	0.92434	0.93204	2294.5	3933.3	-2.91
D_4__uncultured_bacterium_gp6	0.92434	0.93204	6212.9	3826.1	3.08
D_4__uncultured_prokaryote	0.92434	0.93204	7427.2	4571	3.16
D_4__Microtrichaceae	0.98028	0.98028	11979	15769	-3.28

## Sheet: Genus
	Pvalues	FDR	Infected	Uninfected	LDAscore
D_5__Mycoplasma	0.024357	0.32814	1171000	416270	5.58
D_5__uncultured	0.0072807	0.32814	1214400	803980	5.31
D_5__Methylotenera	0.017637	0.32814	100330	35764	4.51
D_5__Hydrogenophaga	0.09425	0.41107	98751	51235	4.38
D_5__Gemmata	0.035861	0.35575	93670	56479	4.27
D_5__Pirellula	0.10207	0.41107	83010	49554	4.22
D_5__Hyphomicrobium	0.31709	0.61927	98162	66986	4.19
D_5__Reyranella	0.026155	0.32814	69869	41175	4.16
D_5__Pseudorhodobacter	0.10029	0.41107	169970	140840	4.16
D_5__JGI_0001001_H03	0.25763	0.60783	71873	44065	4.14
D_5__Rhodoferax	0.015263	0.32814	31929	6430.4	4.11
D_5__Chthoniobacter	0.017762	0.32814	46127	26788	3.99
D_5__Ellin6067	0.054923	0.37001	36391	17337	3.98
D_5__OM60(NOR5)_clade	0.16818	0.52761	43319	24119	3.98
D_5__Aquisphaera	0.019893	0.32814	27280	8420.9	3.97
D_5__Ferribacterium	0.071176	0.37961	20605	2604.4	3.95
D_5__Sphaerotilus	0.10248	0.41107	24263	6490	3.95
D_5__Desulfobulbus	0.055005	0.37001	20509	2967.9	3.94
D_5__Defluviimonas	0.011687	0.32814	19361	3158.6	3.91
D_5__Rhodoblastus	0.049219	0.37001	32450	16478	3.9
D_5__Methylobacter	0.0007449	0.11918	15115	89.394	3.88
D_5__Pir4_lineage	0.15699	0.52397	72663	57641	3.88
D_5__Pedomicrobium	0.069805	0.37961	24770	10036	3.87
D_5__uncultured_soil_bacterium	0.17951	0.5452	39669	24864	3.87
D_5__SWB02	0.021202	0.32814	18438	3885.7	3.86
D_5__uncultured_prokaryote	0.2771	0.60783	26118	12038	3.85
D_5__Rhizobacter	0.28276	0.60783	91152	77082	3.85
D_5__Crenothrix	0.028088	0.32814	18341	4594.9	3.84
D_5__Rhodoplanes	0.36228	0.61927	20419	7086	3.82
D_5__Gemmatimonas	0.12707	0.47425	32495	19965	3.8
D_5__Terrimonas	0.15719	0.52397	21872	9463.9	3.79
D_5__Hirschia	0.037799	0.35575	18803	7890.5	3.74
D_5__Candidatus_Xiphinematobacter	0.0934	0.41107	12798	2711.6	3.7
D_5__Ferruginibacter	0.25556	0.60783	31713	21610	3.7
D_5__Neochlamydia	0.52561	0.74107	46649	36962	3.69
D_5__Telmatocola	0.21411	0.58419	13849	5405.4	3.63
D_5__metagenome	0.94156	0.95956	43691	35436	3.62
Ambiguous_taxa	0.20166	0.57031	23108	14935	3.61
D_5__Flavobacterium	0.3538	0.61927	46984	38970	3.6
D_5__Mycobacterium	0.80722	0.90955	57600	49965	3.58
D_5__Schlesneria	0.1623	0.52662	9825.9	2366	3.57
D_5__Acinetobacter	0.18741	0.5452	42351	35668	3.52
D_5__Gaiella	0.37358	0.61927	28271	21884	3.5
D_5__Verrucomicrobium	0.13338	0.47425	10995	4797.5	3.49
D_5__Chthonobacter	0.21542	0.58419	12634	6525.8	3.49
D_5__CL500_29_marine_group	0.88059	0.93902	32927	26937	3.48
D_5__Bauldia	0.16457	0.52662	8231.7	2503	3.46
D_5__Polymorphobacter	0.29766	0.61058	15421	9648.6	3.46
D_5__Terrimicrobium	0.37543	0.61927	8485	2681.8	3.46
D_5__AAP99	0.098456	0.41107	20404	14720	3.45
D_5__Pseudorhodoplanes	0.27408	0.60783	14877	9314.9	3.44
D_5__Fimbriiglobus	0.96108	0.96108	80030	74877	3.41
D_5__uncultured_bacterium	0.34972	0.61927	34052	29995	3.31
D_5__Cloacibacterium	0.40016	0.64673	15480	11401	3.31
D_5__Tychonema_CCAP_1459_11B	0.52666	0.74107	10891	6901.2	3.3
D_5__Dongia	0.82464	0.90994	6175.7	2348.1	3.28
D_5__Paludibaculum	0.53763	0.74107	10876	7413.8	3.24
D_5__Blastocatella	0.95872	0.96108	17983	14518	3.24
D_5__Candidatus_Accumulibacter	0.27672	0.60783	6138.4	3039.4	3.19
D_5__Nordella	0.61231	0.79007	6659.9	3802.2	3.16
D_5__Dinghuibacter	0.28872	0.60783	12284	9452	3.15
D_5__Bryobacter	0.41505	0.65751	11122	8295.8	3.15
D_5__uncultured_bacterium_gp6	0.92434	0.94804	6212.9	3826.1	3.08
D_5__Flavihumibacter	0.44579	0.6793	9960	7592.6	3.07
D_5__Piscinibacter	0.62879	0.79846	4991.2	2956	3.01
D_5__Zoogloea	0.9038	0.93902	4328.2	2288.5	3.01
D_5__Geobacter	0.53449	0.74107	10094	8474.6	2.91
D_5__Nitrospira	0.54654	0.74107	9103.3	7580.6	2.88
D_5__Aquicella	0.84393	0.91998	22341	21109	2.79
D_5__966_1	0.53449	0.74107	7419.7	6811.8	2.48
D_5__Pseudoxanthomonas	0.71714	0.85272	16344	15912	2.34
D_5__Candidatus_Rhabdochlamydia	0.65237	0.81546	7993.3	7568.7	2.33
D_5__Roseomonas	0.84523	0.91998	79650	79346	2.18
D_5__Pelosinus	0.92434	0.94804	1862.4	1770	1.67
D_5__Planctopirus	0.89921	0.93902	1653.8	1871.3	-2.04
D_5__Chryseobacterium	0.82179	0.90994	7598.5	8456.7	-2.63
D_5__uncultured_Acidimicrobidae_bacterium	0.82464	0.90994	5073.1	6233.8	-2.76
D_5__uncultured_eubacterium_WD215	0.12842	0.47425	5430.7	6788	-2.83
D_5__Ruminiclostridium_1	0.65031	0.81546	4305.8	5751	-2.86
D_5__Bdellovibrio	0.78568	0.89792	25775	27373	-2.9
D_5__Caulobacter	0.85812	0.9277	11696	13266	-2.9
D_5__Acidibacter	0.69346	0.83762	8306.2	9970.4	-2.92
D_5__Rhodococcus	0.67229	0.82744	8239.2	9928.7	-2.93
D_5__Ilumatobacter	0.96087	0.96108	27414	29238	-2.96
D_5__Labrys	0.37543	0.61927	3210.7	5274.3	-3.01
D_5__Comamonas	0.31108	0.61927	3724.8	5852.3	-3.03
D_5__Zavarzinella	0.62879	0.79846	3657.7	5786.8	-3.03
D_5__Phenylobacterium	0.54633	0.74107	2510.5	4928.6	-3.08
D_5__Massilia	0.36762	0.61927	9215.1	11800	-3.11
D_5__Microvirga	0.40008	0.64673	6525.8	9165.9	-3.12
D_5__Jatrophihabitans	0.87424	0.93878	3657.7	6448.3	-3.14
D_5__Pajaroellobacter	0.58654	0.77566	2905.3	5780.8	-3.16
D_5__Novosphingobium	0.35747	0.61927	5840.4	9052.7	-3.21
D_5__Fodinicola	0.49906	0.74107	14944	18278	-3.22
D_5__Clostridium_sensu_stricto_13	0.33844	0.61927	5646.7	9064.6	-3.23
D_5__Lysinibacillus	0.51068	0.74107	5847.9	9243.4	-3.23
D_5__KCM_B_112	0.41049	0.65678	13260	17241	-3.3
D_5__Aminobacter	0.061026	0.37884	2853.2	7473.4	-3.36
D_5__Phreatobacter	0.76305	0.87833	5825.5	10680	-3.39
D_5__Rheinheimera	0.31108	0.61927	2585	7920.3	-3.43
D_5__planctomycete_A_2	0.046134	0.37001	1691	7211.1	-3.44
D_5__Mesorhizobium	0.28468	0.60783	7859.2	13463	-3.45
D_5__mle1_7	0.50623	0.74107	1348.4	7008.5	-3.45
D_5__Sporosarcina	0.28381	0.60783	8350.9	14142	-3.46
D_5__uncultured_bacterium_mle1_25	0.80057	0.90845	14467	20209	-3.46
D_5__Arachis_hypogaea_var__vulgaris	0.061809	0.37884	767.3	7032.3	-3.5
D_5__Candidatus_Solibacter	0.33735	0.61927	3776.9	10262	-3.51
D_5__Microbacterium	0.1079	0.42108	1586.7	8158.7	-3.52
D_5__Williamsia	0.2509	0.60783	6250.1	13308	-3.55
D_5__Pseudomonas	0.89836	0.93902	14452	21616	-3.55
D_5__Sphingobium	0.72768	0.85272	1251.5	8516.3	-3.56
D_5__Aureimonas	0.2818	0.60783	2793.6	10358	-3.58
D_5__Candidatus_Berkiella	0.28206	0.60783	1989	9606.9	-3.58
D_5__Singulisphaera	0.60648	0.78892	25634	33851	-3.61
D_5__Candidatus_Alysiosphaera	0.54435	0.74107	17559	25853	-3.62
D_5__Marvania_geminata	0.56093	0.75419	3329.9	11848	-3.63
D_5__Candidatus_Protochlamydia	0.32544	0.61927	5028.4	13898	-3.65
D_5__Prosthecobacter	0.37543	0.61927	2205.1	11043	-3.65
D_5__Paracoccus	0.080883	0.40441	4998.6	14655	-3.68
D_5__Kaistia	0.22682	0.60486	5587.1	15054	-3.68
D_5__Amaricoccus	0.73268	0.85272	128560	138200	-3.68
D_5__Dyadobacter	0.13171	0.47425	3925.9	13618	-3.69
D_5__alphaI_cluster	0.69472	0.83762	25030	34721	-3.69
D_5__SH_PL14	0.43426	0.6681	17335	28201	-3.74
D_5__Terrabacter	0.43211	0.6681	3776.9	15030	-3.75
D_5__IMCC26207	0.033811	0.35575	2287	13743	-3.76
D_5__Iamia	0.28872	0.60783	12158	23886	-3.77
D_5__Candidatus_Udaeobacter	0.90289	0.93902	44377	56795	-3.79
D_5__Nitrosomonas	0.73547	0.85272	12850	27051	-3.85
D_5__Candidatus_Nitrotoga	0.10277	0.41107	484.22	15358	-3.87
D_5__Sphingopyxis	0.29766	0.61058	5952.2	22176	-3.91
D_5__Luteolibacter	0.52586	0.74107	81729	99663	-3.95
D_5__Hansschlegelia	0.053146	0.37001	3717.3	22998	-3.98
D_5__Thermomonas	0.32009	0.61927	48683	69400	-4.02
D_5__Legionella	0.25079	0.60783	39088	61026	-4.04
D_5__Devosia	0.18532	0.5452	31817	54417	-4.05
D_5__Nakamurella	0.72932	0.85272	26736	51861	-4.1
D_5__Turicibacter	0.1811	0.5452	27451	53476	-4.11
D_5__Variovorax	0.028712	0.32814	11800	37867	-4.12
D_5__Luteitalea	0.063929	0.37884	15823	43154	-4.14
D_5__Lysobacter	0.055501	0.37001	4611.3	32718	-4.15
D_5__Rickettsiella	0.28787	0.60783	77780	106880	-4.16
D_5__Clostridium_sensu_stricto_1	0.42629	0.6681	33426	62373	-4.16
D_5__Bacillaria_paxillifer	0.66813	0.82744	21015	50800	-4.17
D_5__Rhodobacter	0.69627	0.83762	470690	501220	-4.18
D_5__Allorhizobium_Neorhizobium_Pararhizobium_Rhizobium	0.37087	0.61927	15502	47331	-4.2
D_5__Brevundimonas	0.040222	0.35753	11212	45377	-4.23
D_5__Bacillus	0.32763	0.61927	83196	120120	-4.27
D_5__Bosea	0.07101	0.37961	45777	87261	-4.32
D_5__Arenimonas	0.091795	0.41107	39162	80735	-4.32
D_5__Tabrizicola	0.59144	0.77566	131270	186200	-4.44
D_5__Methylobacterium	0.20317	0.57031	31020	88929	-4.46
D_5__Haliangium	0.54435	0.74107	16434	76271	-4.48
Not_Assigned	0.59144	0.77566	2972400	3037700	-4.51
D_5__Ralstonia	0.080883	0.40441	32361	112710	-4.6
D_5__Paeniclostridium	0.15568	0.52397	58665	151790	-4.67
D_5__Nocardioides	0.016805	0.32814	99354	245110	-4.86
D_5__Sphingomonas	0.014637	0.32814	99742	276940	-4.95
D_5__Limnohabitans	0.25446	0.60783	26014	208500	-4.96
D_5__Romboutsia	0.37358	0.61927	112230	322390	-5.02
